# Supplementary material for: Exoproteome Analysis of the Seaweed Pathogen Nautella italica R11 Reveals Temperature-Dependent Regulation of RTX-Like Proteins
Source: Front Microbiol. 2017 Jun 29;8:1203. doi: 10.3389/fmicb.2017.01203 (PMC5489592; doi:10.3389/fmicb.2017.01203)
Supplement: Supplementary file 1 [file Table_1.XLSX]

## Sheet: Sheet3
Supplementary Table 1: Proteins identified within the supernatant fraction of N. italica R11 within this experiment using two or more peptides (at least one unique). The proteins are listed using the corresponding GenBank accession number. Fold change (FC) denotes the expression of the protein at 24°C relative to those grown at 16°C, with significance assessed using an ANOVA. COG denotes the clus…
Genbank Accession	Peptides	p value (ANOVA)	FC	Functional Protein Prediction	COG	Predicted Signal Peptide	Predicted cellular location	Av. abundance at 16°C	% abundance at 16°C#	Av. abundance at 24°C	% abundance at 24°C#
EEB69532	3 (3)	0.01	-5.6	uroporphyrinogen decarboxylase	H	N	Cytoplasmic	9018.47	0.0769807	1609.51	0.0152223
EEB69686	4 (4)	5.08e‐003	-2.18	iron‐containing alcohol dehydrogenase	C	N	Cytoplasmic	28300	0.241566	13000	0.12295
EEB69706	4 (4)	0.01	-4.65	aspartate-semialdehyde dehydrogenase	E	N	Cytoplasmic	9530.72	0.0813532	2051.44	0.0194019
EEB69791	2 (2)	0.02	-2.71	glutamyl‐tRNA synthetase	J	N	Cytoplasmic	11300	0.0964556	4146.12	0.0392128
EEB69834	4 (4)	0.05	-4.44	prolyl‐tRNA synthetase	J	N	Cytoplasmic	36100	0.308146	8114.95	0.0767488
EEB72740	2 (2)	0.09	-4	methylcrotonyl‐CoA carboxylase, beta subunit	I	N	Cytoplasmic	4752.01	0.0405626	1188.85	0.0112438
EEB71141	2 (2)	0.08	-3.99	trimethylamine methyltransferase	S	N	Cytoplasmic	12800	0.109259	3202.59	0.0302892
EEB72779	2 (2)	0.14	-3.95	GMP synthase (glutamine‐hydrolyzing)	EH	N	Cytoplasmic	1772.15	0.0151269	448.45	0.00424131
EEB69943	3 (3)	0.03	-2.36	lysyl‐tRNA synthetase, class I	J	N	Cytoplasmic	26400	0.225348	11200	0.105926
EEB69948	5 (5)	6.63e‐003	-3	phosphopyruvate hydratase	G	N	Cytoplasmic	16300	0.139135	5444.68	0.0514942
EEB70015	4 (4)	0.04	-3.87	glutathione S‐transferase	J	N	Cytoplasmic	38200	0.326071	9852.36	0.0931807
EEB70167	6 (6)	5.88e‐003	-2.29	succinyl‐CoA synthetase (ADP‐forming) alpha subunit	C	N	Cytoplasmic	37200	0.317535	16200	0.153215
EEB72508	3 (3)	0.07	-3.44	sarcosine oxidase, alpha subunit family	R	N	Cytoplasmic	7005.11	0.0597949	2036.05	0.0192564
EEB72205	3 (3)	0.09	-3.33	isoleucyl‐tRNA synthetase	J	N	Cytoplasmic	7400.96	0.0631738	2222.35	0.0210183
EEB70266	3 (3)	6.29e‐003	-2.19	3‐isopropylmalate dehydrogenase	CE	N	Cytoplasmic	23600	0.201447	10800	0.102143
EEB70333	6 (6)	0.02	-2.62	adenosylhomocysteinase	H	N	Cytoplasmic	19300	0.164743	7372.01	0.0697223
EEB72822	3 (2)	0.1	-3.29	leucyl‐tRNA synthetase	J	N	Cytoplasmic	8019.91	0.0684571	2436.01	0.0230391
EEB70545	9 (8)	0.02	-2.07	isocitrate dehydrogenase, NADP‐dependent	C	N	Cytoplasmic	58800	0.50191	28400	0.268599
EEB70553	3 (3)	0.03	-4.93	cysteine desulfurase	E	N	Cytoplasmic	5718.27	0.0488105	1159.27	0.010964
EEB70297	2 (2)	0.07	-3.18	glucose‐6‐phosphate isomerase	G	N	Cytoplasmic	9421.61	0.0804218	2965.18	0.0280438
EEB70645	4 (4)	0.07	-3.12	methylmalonate‐semialdehyde dehydrogenase	C	N	Cytoplasmic	20700	0.176693	6634.27	0.062745
EEB70884	4 (4)	0.02	-2.63	glycine cleavage system T protein	E	N	Cytoplasmic	15800	0.134867	6010.99	0.0568502
EEB69549	3 (3)	0.17	-2.91	nonspecific ribonucleoside hydrolase, RihC	F	N	Cytoplasmic	7122.86	0.0608	2448.66	0.0231587
EEB71179	5 (5)	0.03	-2.05	S‐(hydroxymethyl)glutathione dehydrogenase/class III alcohol dehydrogenase	R	N	Cytoplasmic	42000	0.358507	20400	0.192937
EEB71732	4 (4)	0.07	-2.84	conserved hypothetical protein	NA	N	Cytoplasmic	24600	0.209983	8644.92	0.0817611
EEB71249	5 (5)	0.04	-2.85	aldehyde dehydrogenase family protein	G	N	Cytoplasmic	33100	0.282538	11600	0.109709
EEB71283	2 (2)	0.02	-3.51	anthranilate synthase, component I	EH	N	Cytoplasmic	6400.54	0.0546343	1824.57	0.0172562
EEB71315	2 (2)	0.02	-2.5	peptidase M24	E	N	Cytoplasmic	6817.85	0.0581964	2729.53	0.0258151
EEB71533	2 (2)	0.02	-2.22	malate dehydrogenase	C	N	Cytoplasmic	41400	0.353386	18700	0.176859
EEB72367	4 (4)	0.15	-2.63	seryl‐tRNA synthetase	J	N	Cytoplasmic	5981	0.0510532	2275.08	0.021517
EEB71685	9 (9)	0.04	-2.18	succinyl‐CoA synthetase (ADP‐forming) beta subunit	C	N	Cytoplasmic	95300	0.81347	43700	0.413302
EEB71788	3 (3)	7.99e‐003	-3.3	3-deoxy-7-phosphoheptulonate synthase	E	N	Cytoplasmic	4729.84	0.0403734	1431.23	0.0135362
EEB71838	2 (2)	9.10e‐003	-4.15	bifunctional purine biosynthesis protein PurH	F	N	Cytoplasmic	8181.41	0.0698356	1973.25	0.0186624
EEB71868	4 (4)	0.01	-3.3	fructose‐bisphosphate aldolase class‐I	G	N	Cytoplasmic	30300	0.258637	9168.26	0.0867107
EEB72875	5 (5)	0.06	-2.43	3‐methylcrotonoyl‐CoA carboxylase, alpha subunit	C	N	Cytoplasmic	13900	0.118649	5691.21	0.0538258
EEB72430	10 (10)	0.12	-2.4	3' exoribonuclease family, domain 2, protein	J	N	Cytoplasmic	43700	0.373018	18200	0.17213
EEB71895	3 (3)	0.02	-2.7	glutamyl‐tRNA synthetase	J	N	Cytoplasmic	8971.77	0.076582	3318.31	0.0313836
EEB71946	4 (4)	0.01	-2.82	riboflavin biosynthesis protein ribAB	H	N	Cytoplasmic	27500	0.234737	9771.03	0.0924115
EEB72148	3 (3)	0.12	-2.34	ATP‐dependent Clp protease, ATP‐binding subunit ClpX	O	N	Cytoplasmic	5790.27	0.0494251	2472.53	0.0233845
EEB71985	2 (2)	0.02	-2.82	aminotransferase class‐III	E	N	Cytoplasmic	24100	0.205715	8533.27	0.0807052
EEB71537	4 (4)	0.08	-2.23	valyl‐tRNA synthetase	J	N	Cytoplasmic	10900	0.0930412	4880.23	0.0461558
EEB72065	5 (5)	0.04	-2.81	aromatic amino acid aminotransferase apoenzyme	E	N	Cytoplasmic	28600	0.244126	10200	0.0964686
EEB72079	4 (3)	0.01	-4.62	cytosol aminopeptidase	E	N	Cytoplasmic	14100	0.120356	3059	0.0289311
EEB72149	5 (5)	9.00e‐003	2.33	fructose‐1,6‐bisphosphatase, class II	G	N	Cytoplasmic	14800	0.126331	6336.32	0.0599271
EEB72203	2 (2)	0.05	-3.29	2,3,4,5‐tetrahydropyridine‐2,6‐dicarboxylate N‐succinyltransferase	E	N	Cytoplasmic	24000	0.204861	7274.37	0.0687989
EEB69552	4 (4)	0.09	-2.12	fumarase	C	N	Cytoplasmic	9651.04	0.0823802	4560.02	0.0431273
EEB71472	2 (2)	0.36	-2.12	phosphate uptake regulator, PhoU	P	N	Cytoplasmic	4466.28	0.0381237	2107.01	0.0199275
EEB70827	2 (2)	0.09	-2.11	L‐threonine O‐3‐phosphate decarboxylase	E	N	Cytoplasmic	20900	0.1784	9919.17	0.0938126
EEB70481	3 (3)	0.16	-2.09	thioredoxin domain protein	R	N	Cytoplasmic	9730.36	0.0830573	4662.96	0.0441009
EEB72449	2 (1)	0.01	-2.16	amidohydrolase family protein	R	N	Cytoplasmic	5112.07	0.0436361	2364.33	0.0223611
EEB72541	2 (2)	0.03	-20.15	phosphonate metabolism protein PhnM	P	N	Cytoplasmic	5105.21	0.0435775	253.38	0.00239639
EEB72572	2 (2)	0.03	-2.96	transcriptional regulator, LysR family	K	N	Cytoplasmic	5941.39	0.0507151	2007.29	0.0189844
EEB69806	2 (2)	0.21	-1.97	glutamine synthetase protein	E	N	Cytoplasmic	5096.38	0.0435021	2593.35	0.0245271
EEB72318	3 (3)	0.08	-1.92	DNA‐directed RNA polymerase subunit alpha	E	N	Cytoplasmic	15000	0.128038	7786.31	0.0736406
EEB72106	9 (7)	0.14	-1.83	ribosomal protein S1	J	N	Cytoplasmic	27600	0.235591	15000	0.141866
EEB71728	3 (3)	0.15	-1.81	argininosuccinate lyase	C	N	Cytoplasmic	9827.38	0.0838854	5439.33	0.0514436
EEB72712	2 (2)	0.04	-1.8	thiamine pyrophosphate enzyme, central domain family	E	N	Cytoplasmic	9521.58	0.0812752	5280.87	0.0499449
EEB71246	3 (3)	0.04	-1.77	ATP synthase F1 subcomplex beta subunit	N	N	Cytoplasmic	14400	0.122917	8153.96	0.0771178
EEB70328	3 (3)	0.23	-1.77	bifunctional protein FolD	H	N	Cytoplasmic	12400	0.105845	7017.58	0.0663702
EEB70871	3 (3)	0.27	-1.77	branched-chain amino acid aminotransferase	EH	N	Cytoplasmic	6587.06	0.0562264	3725.39	0.0352336
EEB71900	3 (3)	0.15	-1.76	ATP-sulfurylase family protein	P	N	Cytoplasmic	7724.47	0.0659352	4392.34	0.0415415
EEB69688	3 (3)	0.06	-1.75	saccharopine dehydrogenase	E	N	Cytoplasmic	5751.81	0.0490968	3279.79	0.0310193
EEB72212	2 (1)	7.56e‐003	-1.67	amidohydrolase family protein	E	N	Cytoplasmic	14000	0.119502	8393.54	0.0793836
EEB72099	3 (3)	0.29	-1.67	phosphate regulon transcriptional regulatory protein PhoB	TK	N	Cytoplasmic	16000	0.136574	9597.12	0.0907667
EEB71291	5 (5)	0.1	-1.66	dihydrolipoyl dehydrogenase	C	N	Cytoplasmic	12700	0.108406	7666.67	0.0725091
EEB71173	4 (4)	0.29	-1.65	indigoidine synthase A like protein	Q	N	Cytoplasmic	26500	0.226201	16000	0.151323
EEB71605	4 (4)	0.29	-1.65	peroxisomal bifunctional enzyme	I	N	Cytoplasmic	6752.3	0.0576369	4091.93	0.0387003
EEB72225	2 (2)	0.11	-1.64	pyruvate dehydrogenase E1 component subunit beta	C	N	Cytoplasmic	23000	0.196325	14100	0.133354
EEB69622	7 (7)	0.04	-1.6	glutamine synthetase	E	N	Cytoplasmic	39900	0.340582	24900	0.235497
EEB72506	7 (7)	0.36	-1.6	ribosomal protein S2	J	N	Cytoplasmic	54400	0.464352	34000	0.321562
EEB70311	2 (2)	0.23	-1.57	dihydroxyacid dehydratase	EG	N	Cytoplasmic	25700	0.219372	16400	0.155106
EEB71243	3 (3)	0.52	-1.57	cysteine synthase	E	N	Cytoplasmic	8779.03	0.0749368	5588.45	0.0528539
EEB71353	2 (2)	0.35	-1.56	acyl‐CoA dehydrogenase	I	N	Cytoplasmic	4095.72	0.0349606	2618.74	0.0247673
EEB72409	3 (3)	0.05	-1.55	malate synthase	C	N	Cytoplasmic	11600	0.0990163	7501.79	0.0709497
EEB70065	10 (10)	0.17	-1.55	ketol‐acid reductoisomerase	EH	N	Cytoplasmic	32700	0.279124	21100	0.199558
EEB70420	2 (2)	0.06	-1.52	acetyl‐CoA carboxylase, biotin carboxylase	I	N	Cytoplasmic	9806.65	0.0837085	6468.49	0.0611771
EEB70734	7 (7)	0.25	-1.49	trigger factor	O	N	Cytoplasmic	46900	0.400333	31500	0.297918
EEB70988	2 (2)	0.06	-1.48	aspartyl‐tRNA synthetase	J	N	Cytoplasmic	17000	0.14511	11500	0.108764
EEB72030	2 (2)	0.33	-1.46	bacterial translation initiation factor 2 (bIF‐2)	J	N	Cytoplasmic	5879.8	0.0501893	4021.41	0.0380333
EEB72540	10 (10)	0.21	-1.43	transketolase	G	N	Cytoplasmic	21000	0.179254	14700	0.139028
EEB72466	13 (13)	0.17	-1.42	translation elongation factor 2 (EF‐2/EF‐G)	J	N	Cytoplasmic	139000	1.18649	97900	0.925909
EEB72237	3 (3)	0.33	-1.42	glycine cleavage T‐protein	E	N	Cytoplasmic	11000	0.0938948	7753.87	0.0733338
EEB72454	5 (5)	0.09	-1.41	peptidase family M3	E	N	Cytoplasmic	14300	0.122063	10200	0.0964686
EEB72134	2 (2)	0.25	-1.4	glycerol kinase	G	N	Cytoplasmic	16600	0.141696	11900	0.112547
EEB71910	2 (2)	0.07	-1.37	adenylosuccinate lyase	C	N	Cytoplasmic	7057.96	0.060246	5136.27	0.0485773
EEB70688	2 (2)	0.4	-1.36	RNAse PH	J	N	Cytoplasmic	5880.98	0.0501994	4311.83	0.04078
EEB71244	3 (3)	0.11	-1.35	aspartyl/glutamyl‐tRNA amidotransferase subunit B	J	N	Cytoplasmic	15500	0.132306	11500	0.108764
EEB69558	5 (5)	0.25	-1.32	dihydrolipoyl dehydrogenase	C	N	Cytoplasmic	15900	0.135721	12000	0.113492
EEB71613	2 (2)	0.52	-1.32	xanthine dehydrogenase, molybdenum binding subunit apoprotein	C	N	Cytoplasmic	6823.69	0.0582463	5180.77	0.0489982
EEB69430	5 (5)	0.48	-1.31	3'(2'),5'‐bisphosphate nucleotidase	P	N	Cytoplasmic	8875.02	0.0757562	6755.02	0.063887
EEB70658	3 (2)	0.48	-1.29	glycine dehydrogenase	E	N	Cytoplasmic	2213.63	0.0188953	1718.5	0.0162531
EEB71396	3 (2)	0.65	-1.29	ferredoxin‐‐NADP reductase	C	N	Cytoplasmic	25800	0.220226	19900	0.188208
EEB70140	3 (3)	0.59	-1.27	malonyl CoA‐acyl carrier protein transacylase	Q	N	Cytoplasmic	17200	0.146817	13500	0.127679
EEB71096	2 (2)	0.58	-1.26	6‐phosphogluconate dehydratase	EG	N	Cytoplasmic	5996.37	0.0511844	4742.54	0.0448535
EEB70210	8 (8)	0.13	-1.25	glutamate dehydrogenase 1	E	N	Cytoplasmic	35800	0.305585	28500	0.269545
EEB69975	3 (3)	0.47	-1.24	tyrosyl‐tRNA synthetase	J	N	Cytoplasmic	7275.05	0.062099	5874.95	0.0555635
EEB70551	5 (5)	0.39	-1.22	translation elongation factor Tu	J	N	Cytoplasmic	93100	0.794691	76500	0.723515
EEB70385	2 (2)	0.61	-1.22	2‐keto‐myo‐inositol dehydratase	G	N	Cytoplasmic	12300	0.104991	10000	0.0945771
EEB71499	17 (17)	0.52	-1.2	translation elongation factor Ts (EF‐Ts)	J	N	Cytoplasmic	215000	1.83522	179000	1.69293
EEB72899	2 (2)	0.23	-1.18	methionyl‐tRNA synthetase	J	N	Cytoplasmic	6988.49	0.059653	5944.7	0.0562232
EEB72870	18 (18)	0.22	-1.16	chaperonin GroL	O	N	Cytoplasmic	86000	0.734087	74000	0.69987
EEB72608	3 (3)	0.01	-4.42	chaperonin HslO	O	N	Cytoplasmic	5199.53	0.0443826	1176.02	0.0111225
EEB72622	3 (3)	0.03	-2.03	tellurite resistance protein	L	N	Cytoplasmic	7253.18	0.0619123	3564.33	0.0337104
EEB72625	3 (3)	0.01	-2.55	arginyl‐tRNA synthetase	J	N	Cytoplasmic	39600	0.338021	15500	0.146594
EEB72647	2 (2)	1.78e‐003	-2.42	methionine gamma‐lyase	E	N	Cytoplasmic	15000	0.128038	6189.84	0.0585417
EEB72720	11 (11)	0.02	-3.56	formate‐tetrahydrofolate ligase	F	N	Cytoplasmic	76000	0.648728	21300	0.201449
EEB72813	2 (2)	3.85e‐003	-16.74	transcriptional regulator, AraC family	K	N	Cytoplasmic	5013.06	0.0427909	299.47	0.0028323
EEB72553	3 (3)	0.25	2.03	proline dehydrogenase family protein	C	N	Cytoplasmic	1584.9	0.0135285	3209.48	0.0303543
EEB69357	2 (1)	0.2	1.86	glycine dehydrogenase	E	N	Cytoplasmic	455.96	0.00389202	849.16	0.00803111
EEB69628	2 (2)	0.16	1.64	oligo‐1,6‐glucosidase	G	N	Cytoplasmic	4617.38	0.0394134	7587.61	0.0717614
EEB72091	4 (4)	0.54	1.5	2‐oxoglutarate dehydrogenase E1 component	C	N	Cytoplasmic	9584.09	0.0818087	14400	0.136191
EEB72542	2 (2)	0.32	1.33	aminotransferase class‐III	E	N	Cytoplasmic	24300	0.207422	32300	0.305484
EEB71254	2 (2)	0.74	1.3	formate dehydrogenase, alpha subunit	E	N	Cytoplasmic	2503.91	0.0213731	3261.1	0.0308425
EEB69852	6 (6)	0.8	1.3	aconitase	C	N	Cytoplasmic	8729.59	0.0745148	11400	0.107818
EEB72896	6 (6)	0.47	1.25	chaperone protein DnaK	O	N	Cytoplasmic	21700	0.185229	27200	0.25725
EEB70550	2 (2)	0.23	1.17	tryptophanyl‐tRNA synthetase	J	N	Cytoplasmic	8019.23	0.0684513	9406.82	0.0889669
EEB69952	3 (3)	0.8	1.17	arginase	E	N	Cytoplasmic	27500	0.234737	32200	0.304538
EEB72682	4 (4)	0.8	1.1	FAD‐dependent pyridine nucleotide‐disulphide oxidoreductase	R	N	Cytoplasmic	5193.12	0.0443279	5698.45	0.0538943
EEB72552	3 (3)	0.8	1.05	alanine dehydrogenase	C	N	Cytoplasmic	19300	0.164743	20200	0.191046
EEB69905	4 (4)	0.96	1.04	ATP synthase F1 subcomplex alpha subunit	C	N	Cytoplasmic	19300	0.164743	20200	0.191046
EEB71801	2 (2)	0.87	1.03	indole‐3‐glycerol phosphate synthase	E	N	Cytoplasmic	10700	0.091334	11000	0.104035
EEB72594	3 (3)	0.61	1.01	ATP synthase F1, gamma subunit	C	N	Cytoplasmic	3043.05	0.0259751	3074.25	0.0290754
EEB71865	5 (5)	0.37	-1.6	NAD‐dependent formate dehydrogenase flavoprotein subunit	E	N	Cytoplasmic	51000	0.43533	31900	0.301701
EEB70882	5 (5)	0.16	-1.79	glyceraldehyde‐3‐phosphate dehydrogenase	G	NCP (0.51)	Cytoplasmic	11500	0.0981627	6436.19	0.0608716
EEB70022	2 (2)	0.2	-1.4	pyruvate dehydrogenase complex dihydrolipoamide acetyltransferase	C	NCP (0.57)	Cytoplasmic	8601.44	0.0734209	6164.74	0.0583043
EEB70057	6 (6)	0.22	-2.13	ribosomal protein L1	J	NCP (0.82)	Cytoplasmic	16700	0.142549	7845.15	0.0741971
EEB71264	6 (6)	0.23	-1.76	ribosomal protein L2	J	NCP (0.87)	Cytoplasmic	46600	0.397772	26500	0.250629
EEB69437	11 (11)	0.64	-1.21	ribosomal protein L3	J	NCP (0.90)	Cytoplasmic	97500	0.832249	80300	0.759454
EEB70540	4 (4)	0.12	-1.85	conserved hypothetical protein	S	NCP (0.94)	Cytoplasmic	27500	0.234737	14900	0.14092
EEB72375	2 (2)	6.31e‐003	-2.12	peptidase U62, modulator of DNA gyrase	R	Sec	Cytoplasmic	14000	0.119502	6592.65	0.0623513
EEB69436	2 (2)	9.91e‐004	-3.45	anthranilate phosphoribosyltransferase	E	N	Cytoplasmic Membrane	5298.11	0.0452241	1537.21	0.0145385
EEB70168	3 (3)	3.89e‐003	-3.27	secretion protein HlyD	M	N	Cytoplasmic Membrane	25600	0.218519	7810.53	0.0738697
EEB70646	6 (6)	0.1	-2.05	ABC-type phosphate transporter, phosphate binding periplasmic protein	P	Sec	Cytoplasmic Membrane	144000	1.22917	70000	0.662039
EEB70112	8 (8)	3.27e‐003	3.08	flagellar hook‐associated protein FlgK	N	N	Extracellular	53700	0.458377	166000	1.56998
EEB69465	4 (4)	1.81e‐003	3.01	RTX-like protein	Q	NCP (0.70)	Extracellular	7920.41	0.0676078	23800	0.225093
EEB69635	4 (4)	2.90e‐003	5.55	RTX-like protein	Q	NCP (0.71)	Extracellular	2470.43	0.0210873	13700	0.129571
EEB69413	3 (3)	0.03	-9.88	rhizobiocin	Q	NCP (0.72)	Extracellular	10400	0.0887733	1047.26	0.00990468
EEB71736	11 (5)	0.88	1.06	RTX-like protein	Q	NCP (0.78)	Extracellular	231000	1.97179	244000	2.30768
EEB71599	10 (10)	0.26	-2.08	RTX-like protein	Q	NCP (0.80)	Extracellular	278000	2.37298	134000	1.26733
EEB69729	8 (2)	0.95	1.04	RTX-like protein	Q	NCP (0.84)	Extracellular	152000	1.29746	157000	1.48486
EEB70215	3 (3)	0.26	2	RTX-like protein	Q	NCP (0.86)	Extracellular	5913.33	0.0504755	11800	0.111601
EEB71445	2 (2)	0.07	2.05	flagellar system-associated repeat domain protein	NA	NCP (0.93)	Extracellular	195000	1.6645	400000	3.78308
EEB70003	4 (4)	0.73	1.16	RTX-like protein	Q	NCP (0.93)	Extracellular	12100	0.103284	14100	0.133354
EEB70239	5 (5)	5.82e‐003	1.79	flagellar hook protein FlgE	N	NCP (0.94)	Extracellular	229000	1.95472	410000	3.87766
EEB70216	20 (20)	0.68	1.4	flagellin domain protein	N	NCP (0.96)	Extracellular	3230000	27.5709	4530000	42.8434
EEB69570	2 (2)	0.34	-1.47	PQQ enzyme repeat family protein	S	NCP (0.88)	Outer Membrane	2270.14	0.0193777	1548.46	0.0146449
EEB69690	4 (4)	0.06	1.55	peptidase M23B	M	NCP (0.92)	Outer Membrane	7582.06	0.0647196	11700	0.110655
EEB72002	2 (2)	0.1	-3.19	porin domain protein	NA	Sec	Outer Membrane	22000	0.18779	6910.46	0.0653571
EEB72298	5 (5)	0.69	1.05	type I secretion outer membrane protein, TolC	MU	Sec	Outer Membrane	6753.63	0.0576482	7058.77	0.0667598
EEB72338	5 (5)	0.31	-1.47	outer membrane porin	R	Sec	OuterMembrane	180000	1.53646	122000	1.15384
EEB71027	10 (9)	0.02	-2.38	ser/thr protein phosphatase family protein	F	N	Periplasmic	79200	0.676043	33300	0.314942
EEB70756	3 (3)	0.21	-1.7	ABC-type zinc/manganese/iron transporter, periplasmic zinc/manganese/iron-binding protein	P	N	Periplasmic	79200	0.676043	46500	0.439783
EEB71945	3 (3)	8.87e‐004	-3.1	extracellular ligand-binding receptor	E	NCP (0.89)	Periplasmic	40500	0.345704	13100	0.123896
EEB69263	5 (5)	8.13e‐003	-9.79	extracellular ligand-binding receptor	E	Sec	Periplasmic	187000	1.59621	19100	0.180642
EEB69272	7 (6)	0.03	-4.47	ABC-type xylose transporter, D-xylose-binding protein	G	Sec	Periplasmic	161000	1.37428	35900	0.339532
EEB69273	9 (9)	0.01	-2.69	ABC-type oligopeptide/dipeptide transporter, periplasmic substrate-binding protein	E	Sec	Periplasmic	248000	2.1169	92400	0.873892
EEB70780	3 (3)	0.11	-4.34	ABC-type branched-chain amino acid transporter, periplasmic substrate binding protein	E	Sec	Periplasmic	9537.68	0.0814126	2199.74	0.0208045
EEB70008	14 (14)	0.17	-3.04	ABC-type phosphonate transporter, periplasmic phosphonate binding protein	P	Sec	Periplasmic	314000	2.68027	103000	0.974144
EEB71221	2 (2)	0.05	-4.96	TRAP-type transport system, TAT pathway signal protein	E	Sec	Periplasmic	43600	0.372165	8784.01	0.0830766
EEB72493	5 (5)	0.12	-2.79	ABC-type glutamate/glutamine/aspartate/asparagine transporter, periplasmic substrate-binding protein	E	Sec	Periplasmic	269000	2.29615	96400	0.911723
EEB71544	2 (2)	2.88e‐003	-3.89	ABC-type branched-chain amino acid transporter, periplasmic branched-chain amino acid-binding protein	E	Sec	Periplasmic	13400	0.114381	3435.18	0.0324889
EEB71800	5 (5)	0.03	-3.2	extracellular solute-binding protein, family 1	G	Sec	Periplasmic	155000	1.32306	48400	0.457753
EEB71891	6 (6)	0.03	-2.29	5‐nucleotidase	F	Sec	Periplasmic	23000	0.196325	10100	0.0955228
EEB72013	5 (5)	0.04	-2.8	extracellular solute‐binding protein, family 5	E	Sec	Periplasmic	48000	0.409723	17100	0.161727
EEB69756	6 (6)	0.18	-2.07	ABC-type sugar transport system, periplasmic binding protein	G	Sec	Periplasmic	99200	0.84676	47900	0.453024
EEB71458	3 (3)	0.21	-11.25	ABC-type putrescine transporter, periplasmic putrescine-binding protein	E	Sec	Periplasmic	4011.23	0.0342394	356.44	0.0033711
EEB72299	7 (7)	8.84e‐003	-1.96	ABC-type polyamine transporter, periplasmic polyamine-binding protein	E	Sec	Periplasmic	227000	1.93765	116000	1.09709
EEB72081	2 (2)	0.13	-1.74	extracellular solute-binding protein, family 1	G	Sec	Periplasmic	12700	0.108406	7316.7	0.0691992
EEB70354	10 (10)	0.06	-1.61	extracellular solute‐binding protein, family 5	E	Sec	Periplasmic	145000	1.2377	89600	0.84741
EEB71559	3 (3)	0.23	-1.54	periplasmic chaperone for outer membrane proteins SurA	O	Sec	Periplasmic	4818.87	0.0411333	3120.9	0.0295166
EEB71671	3 (3)	0.14	-1.53	dipeptide ABC transporter, solute‐binding protein	E	Sec	Periplasmic	6185.2	0.0527962	4046.86	0.038274
EEB69493	5 (5)	0.51	-1.42	extracellular solute-binding protein, family 3	E	Sec	Periplasmic	103000	0.879197	72800	0.688521
EEB71005	2 (2)	0.15	-1.3	extracellular solute‐binding protein, family 5	E	Sec	Periplasmic	42500	0.362775	32800	0.310213
EEB72342	2 (2)	0.84	-1.03	flagellar P‐ring protein FlgI	N	Sec	Periplasmic	9307.64	0.079449	8997.02	0.0850912
EEB69645	5 (5)	0.06	2.24	TRAP-type C4-dicarboxylate transport system, DctP family substrate binding periplasmic protein	G	Sec	Periplasmic	108000	0.921876	242000	2.28876
EEB72403	7 (7)	0.25	2.1	putative tripartite-type tricarboxylate transporter, receptor component, TctC	S	Sec	Periplasmic	33400	0.285099	70200	0.663931
EEB72328	11 (11)	0.27	1.39	Tol‐Pal system beta propeller repeat protein TolB	S	Sec	Periplasmic	55400	0.472888	76900	0.727298
EEB70617	3 (3)	0.03	-2.62	ABC-type peptide/nickel/opine uptake transporter, periplasmic substrate-binding protein	E	TAT- TIGR01409	Periplasmic	55600	0.474595	21300	0.201449
EEB71180	8 (8)	0.21	-1.75	TRAP-type chloroaromatic compound transport system, TAT pathway signal protein	Q	TAT- TIGR01418	Periplasmic	303000	2.58637	174000	1.64564
EEB70605	3 (2)	5.55e‐003	-4.06	ABC-type oligopeptide/dipeptide transporter, periplasmic substrate-binding protein	E	N	Unknown	14800	0.126331	3656.18	0.0345791
EEB71275	5 (5)	6.43e‐004	4.15	flagellar hook‐associated protein FlgL family protein	N	N	Unknown	14900	0.127185	61900	0.585432
EEB72304	2 (2)	2.06e‐003	-2.39	zinc-dependent peptidase family protein	R	N	Unknown	3134.6	0.0267566	1310.4	0.0123934
EEB71478	3 (3)	0.07	-1.8	aldehyde dehydrogenase	C	N	Unknown	8872.89	0.075738	4941.29	0.0467333
EEB71018	4 (4)	0.02	-1.71	NADPH‐glutathione reductase	C	N	Unknown	14700	0.125478	8569.04	0.0810435
EEB69910	5 (5)	0.03	-1.62	phage tail sheath protein	R	N	Unknown	27600	0.235591	17000	0.160781
EEB69930	2 (2)	0.28	-1.34	aminopeptidase N	E	N	Unknown	9886.71	0.0843919	7373.78	0.069739
EEB72697	13 (13)	2.95e‐003	2.47	flagellar protein, putative	R	N	Unknown	120000	1.02431	296000	2.79948
EEB71231	4 (4)	0.14	1.41	carbamoyl‐phosphate synthase, large subunit	I	N	Unknown	5003.67	0.0427108	7058.75	0.0667596
EEB70421	2 (2)	0.81	1.13	hypothetical protein	NA	N	Unknown	8272.88	0.0706164	9333.35	0.0882721
EEB71735	2 (2)	0.04	1.85	sporulation related	M	NCP (0.84)	Unknown	9118.02	0.0778304	16800	0.158889
EEB71644	5 (5)	6.00e‐004	6.06	flagellar hook-length control (FliK) domain protein	NA	NCP (0.93)	Unknown	13200	0.112674	80200	0.758508
EEB72619	2 (2)	0.06	-3.62	ABC-type transporter, periplasmic substrate-binding protein	P	Sec	Unknown	19800	0.169011	5466.97	0.051705
EEB69824	6 (6)	0.07	-2.36	ABC-type glycerol-3-phosphate transport system, periplasmic binding protein	G	Sec	Unknown	106000	0.904804	45100	0.426543
EEB70164	6 (6)	0.13	-2.31	nucleoside‐binding protein	R	Sec	Unknown	152000	1.29746	65800	0.622317
EEB69330	7 (7)	0.11	-2.3	DctP	Q	Sec	Unknown	78400	0.669214	34100	0.322508
EEB72352	7 (7)	1.96e‐003	-2.48	nucleoside‐binding protein	R	Sec	Unknown	159000	1.35721	64300	0.60813
EEB72547	3 (3)	0.03	-2.15	ABC-type branched-chain amino acid transporter, periplasmic substrate-binding protein	E	Sec	Unknown	47500	0.405455	22100	0.209015
EEB72784	11 (11)	0.12	-1.97	TRAP-type uncharacterized transporter, TAXI family substrate binding periplasmic protein	R	Sec	Unknown	244000	2.08276	124000	1.17276
EEB72300	3 (3)	0.37	-1.56	transcriptional regulator, Fis family	E	Sec	Unknown	12300	0.104991	7869.92	0.0744314
EEB72073	2 (2)	0.15	-1.46	TRAP-type C4-dicarboxylate transporter, DctP family substrate binding periplasmic protein	Q	Sec	Unknown	17900	0.152792	12300	0.11633
EEB70233	4 (4)	0.7	-1.23	ABC-type iron compound transporter, iron compound-binding protein	P	Sec	Unknown	17300	0.147671	14000	0.132408
EEB71159	4 (4)	0.75	-1.06	putative lipoprotein	M	Sec	Unknown	59800	0.510446	56300	0.532469
EEB71616	2 (2)	0.91	-1.06	peptidoglycan‐binding domain protein	NA	Sec	Unknown	5287.01	0.0451293	4988.79	0.0471825
EEB72664	3 (3)	0.71	-1.04	Phytase-like protein	NA	Sec	Unknown	14200	0.12121	13700	0.129571
EEB69496	3 (3)	0.12	2.05	conserved hypothetical protein	NA	Sec	Unknown	11000	0.0938948	22600	0.213744
EEB69747	3 (3)	0.43	1.45	extracellular solute‐binding protein, family 1	H	Sec	Unknown	20000	0.170718	29100	0.275219
EEB72256	3 (3)	0.63	1.3	putative protein binding surface protein	NA	Sec	Unknown	2822.27	0.0240906	3658.83	0.0346041
#of proteins detected in the supernatant fraction using two or more peptides (including at least one unique peptide)
					Key	0		0.1	1	10
					Abundance	0 - 0.1%		>0.1%	>1%	>10%
